# Supplementary material for: The Required Competencies of Bachelor- and Master-Educated Nurses in Facilitating the Development of an Effective Workplace Culture in Nursing Homes: An Integrative Review
Source: Int J Environ Res Public Health. 2022 Sep 28;19(19):12324. doi: 10.3390/ijerph191912324 (PMC9564543; doi:10.3390/ijerph191912324)
Supplement: Supplementary file 1 [file ijerph-19-12324-s001.zip]

Archive with 1 entries (1 files):
- ijerph-1882415-supplementary.pdf
